# Supplementary material for: Signal amplification by cyclic extension enables high-sensitivity single-cell mass cytometry
Source: Nat Biotechnol. 2024 Jul 29;43(5):811–21. doi: 10.1038/s41587-024-02316-x (PMC11910986; doi:10.1038/s41587-024-02316-x)
Supplement: Supplementary file 3 — Table 1. ACE sequence list; Table 2. ACE sequence crosstalk ratios; Table 3. Antibody panel EMT; Table 4. Antibody panel TCR signaling; Table 5. Antibody panel kidney cortex tissue. [file 41587_2024_2316_MOESM3_ESM.xlsx]

## Sheet: Table S1 Oligo Sequences
Sequence No.	Initiator strands	Extender strands	Detection Strands	Branching Strands
1	/5ThioMC6-D/TTCATCATCAT	ATGATGATGTATGATGATG/3InvdT/	[SS-C6]ATGA[cnvK]GATGTATGATGATG[3-Cy5]	1-20	ATGA[cnvK]GATGTATGATGATG TTT CCAATAATA
2	/5ThioMC6-D/TTATCCCTATC	GATAGGGATTGATAGGGAT/3InvdT/	[SS-C6]GATA[cnvK]GGATTGATAGGGAT[3-Cy5]	2-30	GATA[cnvK]GGATTGATAGGGATTTTACAAATAAC
3	/5ThioMC6-D/TTATATCTTCC	GGAAGATATTGGAAGATAT/3InvdT/	[SS-C6]GGAAGA[cnvK]ATTGGAAGATAT[3-Cy5]	3-6	GGAAGA[cnvK]ATTGGAAGATATTTTCCCTTATTT
4	/5ThioMC6-D/TTCTTTTTTTC	GAAAAAAAGTGAAAAAAAG/3InvdT/	[SS-C6]GAAA[cnvK]AAAGTGAAAAAAAG[3-Cy5]	4-5	GAAA[cnvK]AAAGTGAAAAAAAGTTTACTAACTAT
5	/5ThioMC6-D/TTACTAACTAT	ATAGTTAGTTATAGTTAGT/3InvdT/	[SS-C6]ATAGTTA[cnvK]TTATAGTTAGT[3-Cy5]
6	/5ThioMC6-D/TTCCCTTATTT	AAATAAGGGTAAATAAGGG/3InvdT/	[SS-C6]AAATAAGGGTAAATA[cnvK]GGG[3-Cy5]
7	/5ThioMC6-D/TTCTTACAAAC	GTTTGTAAGTGTTTGTAAG/3InvdT/	[SS-C6]GTTTGTA[cnvK]GTGTTTGTAAG[3-Cy5]
8	/5ThioMC6-D/TTTTATCAACT	AGTTGATAATAGTTGATAA/3InvdT/	[SS-C6]AGTTGA[cnvK]AATAGTTGATAA[3-Cy5]
9	/5ThioMC6-D/TTAACATACTA	TAGTATGTTTTAGTATGTT/3InvdT/	[SS-C6]TAGTA[cnvK]GTTTTAGTATGTT[3-Cy5]	9-17	TAGTA[cnvK]GTTTTAGTATGTTTTTTTCTTACTC
10	/5ThioMC6-D/TTTACCTCTAA	TTAGAGGTATTTAGAGGTA/3InvdT/	[SS-C6]TTAGA[cnvK]GTATTTAGAGGTA[3-Cy5]	9-27	TAGTA[cnvK]GTTTTAGTATGTTTTTCATTTATCC
11	/5ThioMC6-D/TTTTCATTTAC	GTAAATGAATGTAAATGAA/3InvdT/	[SS-C6]GTAAA[cnvK]GAATGTAAATGAA[3-Cy5]
12	/5ThioMC6-D/TTTTTCTCTTC	GAAGAGAAATGAAGAGAAA/3InvdT/	[SS-C6]GAAGAGA[cnvK]ATGAAGAGAAA[3-Cy5]	12-11	GAAGAGA[cnvK]ATGAAGAGAAATTTTTCATTTAC
13	/5ThioMC6-D/TTCAATCAAAA	TTTTGATTGTTTTTGATTG/3InvdT/	[SS-C6]TTTTGA[cnvK]TGTTTTTGATTG[3-Cy5]	13-34	TTTTGA[cnvK]TGTTTTTGATTGTTTCTCCTATTT
14	/5ThioMC6-D/TTATAAACCTA	TAGGTTTATTTAGGTTTAT/3InvdT/	[SS-C6]TAGGTTTA[cnvK]TTAGGTTTAT[3-Cy5]	13-10	TTTTGA[cnvK]TGTTTTTGATTGTTTTACCTCTAA
15	/5ThioMC6-D/TTTACTATCTC	GAGATAGTATGAGATAGTA/3InvdT/	[SS-C6]GAGA[cnvK]AGTATGAGATAGTA[3-Cy5]	14-15	TAGGTTTA[cnvK]TTAGGTTTATTTTTACTATCTC
16	/5ThioMC6-D/TTCTAAATCTC	GAGATTTAGTGAGATTTAG/3InvdT/	[SS-C6]GAGA[cnvK]TTAGTGAGATTTAG[3-Cy5]	16-25	GAGA[cnvK]TTAGTGAGATTTAGTTTCCATAAATC
17	/5ThioMC6-D/TTTTCTTACTC	GAGTAAGAATGAGTAAGAA/3InvdT/	[SS-C6]GAGTA[cnvK]GAATGAGTAAGAA[3-Cy5]	17-18	GAGTA[cnvK]GAATGAGTAAGAATTTACTACTTTT
18	/5ThioMC6-D/TTACTACTTTT	AAAAGTAGTTAAAAGTAGT/3InvdT/	[SS-C6]AAAAGTAGTTAAA[cnvK]GTAGT[3-Cy5]
19	/5ThioMC6-D/TTTTATTCACT	AGTGAATAATAGTGAATAA/3InvdT/	[SS-C6]AGTGA[cnvK]TAATAGTGAATAA[3-Cy5]	19-29	AGTGA[cnvK]TAATAGTGAATAATTTCAACTTAAC
20	/5ThioMC6-D/TTCCAATAATA	TATTATTGGTTATTATTGG/3InvdT/	[SS-C6]TATTA[cnvK]TGGTTATTATTGG[3-Cy5]	20-22	TATTA[cnvK]TGGTTATTATTGGTTTTTCTTACTC
21	/5ThioMC6-D/TTTAACTTTTC	GAAAAGTTATGAAAAGTTA/3InvdT/	[SS-C6]GAAA[cnvK]GTTATGAAAAGTTA[3-Cy5]	21-23	GAAA[cnvK]GTTATGAAAAGTTATTTTAAAAACTC
22	/5ThioMC6-D/TTAATACTCTC	GAGAGTATTTGAGAGTATT/3InvdT/	[SS-C6]GAGA[cnvK]TATTTGAGAGTATT[3-Cy5]
23	/5ThioMC6-D/TTTAAAAACTC	GAGTTTTTATGAGTTTTTA/3InvdT/	[SS-C6]GAGTTTTTATGA[cnvK]TTTTTA[3-Cy5]
24	/5ThioMC6-D/TTTCTTTACAT	ATGTAAAGATATGTAAAGA/3InvdT/	[SS-C6]ATGTAA[cnvK]GATATGTAAAGA[3-Cy5]
25	/5ThioMC6-D/TTCCATAAATC	GATTTATGGTGATTTATGG/3InvdT/	[SS-C6]GATTTA[cnvK]GGTGATTTATGG[3-Cy5]
26	/5ThioMC6-D/TTCTCTACTAC	GTAGTAGAGTGTAGTAGAG/3InvdT/	[SS-C6]GTA[cnvK]TAGAGTGTAGTAGAG[3-Cy5]
27	/5ThioMC6-D/TTCATTTATCC	GGATAAATGTGGATAAATG/3InvdT/	[SS-C6]GGATA[cnvK]ATGTGGATAAATG[3-Cy5]
28	/5ThioMC6-D/TTATACTTCAC	GTGAAGTATTGTGAAGTAT/3InvdT/	[SS-C6]GTGA[cnvK]GTATTGTGAAGTAT[3-Cy5]
29	/5ThioMC6-D/TTCAACTTAAC	GTTAAGTTGTGTTAAGTTG/3InvdT/	[SS-C6]GTTA[cnvK]GTTGTGTTAAGTTG[3-Cy5]	29-1	GTTA[cnvK]GTTGT GTTAAGTTG TTT CATCATCAT
30	/5ThioMC6-D/TTACAAATAAC	GTTATTTGTTGTTATTTGT/3InvdT/	[SS-C6]GTTA[cnvK]TTGTTGTTATTTGT[3-Cy5]
31	/5ThioMC6-D/TTAACTAATCT	AGATTAGTTTAGATTAGTT/3InvdT/	[SS-C6]AGATTA[cnvK]TTTAGATTAGTT[3-Cy5]
32	/5ThioMC6-D/TTCCTTCTATT	AATAGAAGGTAATAGAAGG/3InvdT/	[SS-C6]AATA[cnvK]AAGGTAATAGAAGG[3-Cy5]
33	/5ThioMC6-D/TTTTTTCTACC	GGTAGAAAATGGTAGAAAA/3InvdT/	[SS-C6]GGTAGA[cnvK]AATGGTAGAAAA[3-Cy5]	33-32	GGTAGA[cnvK]AATGGTAGAAAATTTCCTTCTATT
34	/5ThioMC6-D/TTCTCCTATTT	AAATAGGAGTAAATAGGAG/3InvdT/	[SS-C6]AAATAGGAGTAAA[cnvK]AGGAG[3-Cy5]	34-7	AAATAGGAGTAAA[cnvK]AGGAGTTTCTTACAAAC
35	/5ThioMC6-D/TTTCTTTCATT	AATGAAAGATAATGAAAGA/3InvdT/	[SS-C6]AATGA[cnvK]AGATAATGAAAGA[3-Cy5]	35-26	AATGA[cnvK]AGATAATGAAAGATTTCTCTACTAC
36	/5ThioMC6-D/TTCTATCCAAA	TTTGGATAGTTTTGGATAG/3InvdT/	[SS-C6]TTTGGA[cnvK]AGTTTTGGATAG[3-Cy5]	36-28	TTTGGA[cnvK]AGTTTTGGATAGTTTATACTTCAC
37	/5ThioMC6-D/TTTCTAAAATC	GATTTTAGATGATTTTAGA/3InvdT/
38	/5ThioMC6-D/TTATCCTACAA	TTGTAGGATTTTGTAGGAT/3InvdT/
39	/5ThioMC6-D/TTTCATTACTT	AAGTAATGATAAGTAATGA/3InvdT/
40	/5ThioMC6-D/TTCCTATACTT	AAGTATAGGTAAGTATAGG/3InvdT/	[SS-C6]AAGTA[cnvK]AGGTAAGTATAGG[3-Cy5]
41	/5ThioMC6-D/TTTTCTTCTTT	AAAGAAGAATAAAGAAGAA/3InvdT/		41-24	AAAGA[cnvK]GAATAAAGAAGAATTTTCTTTACAT
42	/5ThioMC6-D/TTTCACATAAT	ATTATGTGATATTATGTGA/3InvdT/		42-3	ATTATGTGATATTA[cnvK]GTGATTTATATCTTCC
43	/5ThioMC6-D/TTATCATATCA	TGATATGATTTGATATGAT/3InvdT/		43-26	TGATA[cnvK]GATTTGATATGATTTTCTCTACTAC
44	/5ThioMC6-D/TTTTTCTATCT	AGATAGAAATAGATAGAAA/3InvdT/		44-5	AGATAGA[cnvK]ATAGATAGAAATTTACTAACTAT
45	/5ThioMC6-D/TTTCCTTTTAT	ATAAAAGGATATAAAAGGA/3InvdT/		45-21	ATAAAAGGATATA[cnvK]AAGGATTTTAACTTTTC
46	/5ThioMC6-D/TTTCTTATACC	GGTATAAGATGGTATAAGA/3InvdT/		46-32	GGTA[cnvK]AAGATGGTATAAGATTTCCTTCTATT
47	/5ThioMC6-D/TTCATATTACA	TGTAATATGTTGTAATATG/3InvdT/		47-8	TGTA[cnvK]TATGTTGTAATATGTTTTTATCAACT
48	/5ThioMC6-D/TTTTCCTAATC	GATTAGGAATGATTAGGAA/3InvdT/		48-23	GATTA[cnvK]GAATGATTAGGAATTTTAAAAACTC
49	/5ThioMC6-D/TTTAATCTACA	TGTAGATTATTGTAGATTA/3InvdT/		49-31	TGTAGA[cnvK]TATTGTAGATTATTTAACTAATCT
50	/5ThioMC6-D/TTTAAAAATCT	AGATTTTTATAGATTTTTA/3InvdT/		50-33	AGATTTTTATAGA[cnvK]TTTTATTTTTTTCTACC

## Sheet: Table S2 Sequence Orthogonality
	Ab-initiator 1	Ab-initiator 2	Ab-initiator 3	Ab-initiator 4	Ab-initiator 5	Ab-initiator 6	Ab-initiator 7	Ab-initiator 8	Ab-initiator 9	Ab-initiator 10	Ab-initiator 11	Ab-initiator 12	Ab-initiator 13	Ab-initiator 14	Ab-initiator 15	Ab-initiator 16	Ab-initiator 17	Ab-initiator 18	Ab-initiator 19	Ab-initiator 20	Ab-initiator 21	Ab-initiator 22	Ab-initiator 23	Ab-initiator 24	Ab-initiator 25	Ab-initiator 26	Ab-initiator 27	Ab-initiator 28	Ab-initiator 29	Ab-initiator 30	Ab-initiator 31	Ab-initiator 32	Ab-initiator 33
Detecter 1*-141Pr	1	0,00211127722159235	0,00373730566746774	0,00868233062813971	0,0037665161192911	0,00321210142545803	0,00437370299928325	0,00383459428185292	0,00232977529543708	0,00400148078084328	0,00103627802626515	0,00322176029241124	0,00321188065286095	0,00130874891493452	0,0141822109525107	0,0034807452935048	0,00243853387774716	0,00797723041019241	0	0,00184197173334862	0,00407568590343703	0,00183995447652398	0,00173374221039539	0,00382958175756652	0,00388586260218393	0,00394378451946787	0,00234232330649406	0,00288727722934975	0,00305115640539382	0,0023878701557982	0,00301644647253752	0,0053728705524405	0,00383501985722439
Detecter 2*-142Nd	0,00814567468414179	1	0,0149713893974087	0,0109586893950496	0,0145480979974252	0,0156573369192632	0,0123997145264065	0,0153543219292484	0,0108681094672334	0,0174776093389157	0,00583636915047721	0,00665937351900007	0,00987782970590487	0,000865239399850667	0,0109087204050619	0,0117482806636938	0,0109874712068564	0,0173119080734019	0,00110522375745155	0	0,0166324847718076	0,00446407563797111	0,00396133996743114	0,0170029419380039	0,0117599780995392	0,00856369692939935	0,0144945342710358	0,014193061244275	0,00370625017028503	0,00761126120189753	0,010180457630175	0,0142444952991929	0,0148198279809574
Detecter 3*-143Nd	0,0196224642536609	0,217720712462169	1	0,089792096361029	0,0535306792667655	0,0642421530661727	0,0446302317138737	0,0514443301686799	0,0429727467570386	0,0879812786948195	0	0,0310051146932786	0,0422925049985158	0,017079614455071	0,0197767004410423	0,0392911046714629	0,0371207547013468	0,0450297538724537	0,0142827840550278	0,0161824564880703	0,0533573308934626	0,0234188555740638	0,0317260474834253	0,041629507467101	0,054193658610513	0,036007561520055	0,0568589556448905	0,0523461060487042	0,0252886530519799	0,0353991266511823	0,0364542540207297	0,0475353029404061	0,0425666409715975
Detecter 4*-144Nd	0,000801142158677071	0,0028877843733883	0,00202435284906255	1	0,00176233536232366	0,00490553997172028	0,00330995967347731	0,00211341305145968	0,00157995042238274	0,00505950492534935	0	0,00123971314468325	0,00142717679616873	0,00153958549422393	0,00130557255035643	0,00189649171126404	0,00233524606947357	0,00123653379638654	0,0213343782514471	0,00124871053694048	0,00211224874013446	0,00156908027606712	0,00154137654718586	0,00168010703927648	0,00154880632906784	0,00195280284497268	0,00268027170816693	0,00143456652041055	0,00158523315718674	0,00139086772761849	0,00229210319640059	0,011348937113753	0,00267291696904112
Detecter 5*-145Nd	0,00985363051244638	0,0133872297249299	0,0353825174353963	0,273285088926614	1	0,091924632453658	0,0373238847259758	0,0273085298797356	0,0222306974317124	0,0643743225125411	0	0,0028769974402538	0,0364378595189924	0,024074540414503	0,0202714822184389	0,0377836760543663	0,0305973719506001	0,0330164428042386	0,00302145647479886	0,0144564383329651	0,0263036712022886	0,0185586170008181	0,00467714268186668	0,0430009421671325	0,0322974956565643	0,0338052784302409	0,040083816608515	0,0296084621279788	0,0212521802629971	0,0294006254291449	0,0260098559468231	0,0410461821092503	0,042933876675325
Detecter 6*-146Nd	0,000517513281819496	9.67143e+09	0,0087556488200738	0,00659609456886751	0,0103469798155926	1	0,0104692552628556	0,0148380351538191	0,0066931488842361	0,0127634977396353	0,00246059313132185	0,00475894377387899	0,00668256688888859	0,00098044510372137	0,00672507197305162	0,00894488174284669	0,00916053306692663	0,0129957738630528	0	0,0015797927320049	0,014192578755346	0,00286596345584644	0,00450178937929027	0,0146006321718958	0,0062654907564722	0,00792676541447106	0,0124350589229669	0,0107646833594486	0,00451378945439828	0,00689479402937581	0,00683032798381162	0,0110611668118459	0,0100481831023673
Detecter 7*-147Sm	0,00412643746506784	0,000597580187786245	0,00825175052402946	0,00305828724320994	0,00816197287860637	0,0146678946574841	1	0,00907694964424304	0,00914620089854015	0,00834050045586408	0,00214469007967091	0,00433296698812161	0,00822320325152285	0,00418305063429535	0,00823847972879108	0,00679847016493956	0,00645832445529378	0,0112325192555234	0	0,00425220718272396	0,00975616387723422	0,00484756946485332	0,00474408237410502	0,00888072251319763	0,00742102566945167	0,0082263170022432	0,0112116525471885	0,00785962326808977	0,00570163970213462	0,00696366528848315	0,00602428879528902	0,0117266547136305	0,00798940206364976
Detecter 8*-148Nd	0,00527799667432713	0,00831819294450075	0,00744005600015849	0,00981938532162406	0,0137739383185466	0,0162626412323594	0,11131384347834	1	0,0215840408193924	0,0209463880461359	0	0,00394529945737985	0,00510168759396302	0,00976399470815573	0,00668201990129422	0,00628994833305528	0,012306679706202	0,0115420693485871	0,0089069784119555	0,00489938286741124	0,00672643604258982	0,00562985587177759	0,00793650376088867	0,00978244118168558	0,0108628977079092	0,010479273658448	0,00984554981637216	0,0100879146052697	0,011066771794104	0,00703495649046563	0,00648791437989933	0,00968230787274118	0,0128128128943324
Detecter 9*-149Sm	0,00750503384808878	0	0,0297839960922856	0,00460830703618586	0,0206784656424882	0,0197680421801761	0,0369546566190739	0,0330800444791804	1	0,0291626632207148	0,0107762069298151	0,0156123000253925	0,0230739305369233	0,0153116619158421	0,0228867044749895	0,0193298253068836	0,02414701981511	0,0320257432249828	0,00549185203969883	0,0103254545289887	0,028614117924063	0,0127533128221938	0,0145993710522151	0,0363017783931102	0,019058400368435	0,0185378306160885	0,0232526897323951	0,0282024265039844	0,0121311960875664	0,0184753708596245	0,0163178547469134	0,0225185235422155	0,0239224738257687
Detecter 10*-150Nd	0	0,000925657838519848	0,00903977906368787	0,00354514768333922	0,00692357125163756	0,00665471784292366	0,00638953418642204	0,00782355909938774	0,0138307261152073	1	0,00106409688505028	0,00491110956725096	0,00685788895103292	0,00363343746939854	0,00727621766000358	0,0096754911949731	0,00791197939916102	0,0105919986626876	0,00063857812743788	0,00143690556940372	0,00885861144017476	0,0110258271082045	0,00399360607349024	0,0158008622505071	0,00736103173575881	0,00711420085129618	0,0069074346496029	0,0100188055326383	0,00358121092409354	0,00632287357537624	0,00617690633613638	0,0105453657724892	0,00842155979966479
Detecter 11*-151Eu	0,00299289913497585	0	0,00908231634710894	0,00447051989592351	0,00917230141908889	0,00805328766104731	0,00776512984920007	0,00792932703738745	0,00806793684912466	0,0186987822002132	1	0,0476519489572149	0,00880361201797118	0,00583102247917814	0,00574105996818586	0,0104056041135449	0,00981538155542253	0,012813895908815	0,00604806247814207	0,00834503316319934	0,00923853975432052	0,00759254647281619	0,00776396882086889	0,0129088684295143	0,0126928124781761	0,0101885430282123	0,012614062156433	0,00960883197387152	0,00838315560682525	0,00891034653030942	0,0092729262219628	0,0105934189105088	0,0118736112695668
Detecter 12*-153Eu	0,000308056152839803	0	0,00102464441415678	0,000128875752984156	0,00123826258169281	0,000502726878490717	0,00137122431943614	0,00155720308350361	0,000939003662633966	0,000825385966535972	0,00353645157672136	1	0,00125444507343328	0,0011424756253857	0,00083013271872463	0,000898087447163138	0,00213189407308547	0,00161202746450382	0,000915277899859894	0,00104845476705877	0,00112433451982156	0,00105894658910042	0,000867675448882053	0,00130565609607676	0,00107143308074968	0,00168161585299016	0,00197595449958412	0,00131508998248721	0,00318984694966676	0,000966820011429402	0,00118207893275465	0,00126328660445422	0,00143343994472394
Detecter 13*-154Sm	0,00561213716532745	0,00356226283206252	0,034765646718542	0,017068623462697	0,0191089666038468	0,0302323507980451	0,0351440856445394	0,0305243300449612	0,0268319499150682	0,0244837654449668	0	0,0603526282210082	1	0,0213128613580237	0,0241109070259626	0,0245703256177046	0,0341822015220907	0,0339977129435186	0,0236412784623828	0,0146782702120801	0,0292244469440065	0,0162539296524171	0,0141284429659794	0,0299965211495035	0,0261138631135588	0,0272488867676306	0,0311060587312727	0,0284522853548535	0,0201384550505207	0,0287108449106186	0,0228272158757541	0,0324992567957637	0,0345225780343135
Detecter 14*-155Gd	0,00113614070419893	0	0,0111378555364143	0,0024998427144549	0,00614034216938096	0,0061076896024333	0,00734630375111876	0,00867358996742905	0,0057273102016983	0,00775978011738019	0,00378005394657859	0,000657260539077542	0,00860858500130304	1	0,0164534435195058	0,0100561024246632	0,0109483153937595	0,0124550310997413	0,00397504625298788	0,00408886757400989	0,0102352191080123	0,00459501875519618	0,00459346896515708	0,0105536473509102	0,00882261383743622	0,00548010944860463	0,009641041566987	0,00871458982206245	0,00451638573723673	0,00670073971291221	0,00672307955606891	0,00791615529243993	0,00749761150870972
Detecter 15*-156Gd	0,00110972364190237	0,000489207239989238	0,00141164572119138	2.03648e+09	0,00183582988998565	0,000478433712157066	0,000428687162178116	0,00177541336963477	0,00804757265798291	0,00150506591234907	0	7.67653e+09	0,00146698553821496	0,00585288953798423	1	0,00429894069512397	0,00600473221596414	0,00235274508685633	0,00201810719703755	0,00171809747719151	0,00206827053691054	0,00209062930023055	0,00114219847677987	0,00216343727977985	0,00159282484262357	0,000866317593753016	0,00176724119796659	0,00215379995589936	0,00147834295769347	0,00157891110272272	0,00140032842828465	0,0022285859987564	0,00122532873254171
Detecter 16*-158Gd	0,000918784205941716	0,0106079280712168	0,00442971997811522	0,00108179023597896	0,00427397733323503	0,00238255332034463	0,00212276614589859	0,00398702492261705	0,00301550688396143	0,00360150777304828	0,00217694585814972	0	0,00339273871254651	0,000553734515414448	0,00759366367908953	1	0,0150895737252818	0,00602537208831816	0,00166734432769009	0,000953930361087605	0,00468880835536816	0,00220471760684832	0,00197519492069781	0,00516253632633988	0,00372165637508072	0,00266043801601084	0,00297026539391472	0,00364141733838941	0,00140226099518046	0,00243699015748664	0,00511076046080108	0,0035549144614191	0,00739251888633599
Detecter 17*-160Gd	0,000764377903707186	0,000773999529294349	0,00519808202763086	0,0127309911804789	0,00411242624951585	0,00307723906063827	0,00349629428393637	0,0044314410843818	0,0029528166629545	0,00387029120539683	0,000756544981172202	0	0,00377906738522232	0,000960671290038324	0,00220097886065117	0,00596475773264929	1	0,00727550570642645	0,00200919696125495	0,00167395509084921	0,0135680121614978	0,00197644665684049	0,00201324899243174	0,00633515989240104	0,00822536527514522	0,00327038326842435	0,00400860532827497	0,00505644315791491	0,00223595749794644	0,00277392954011829	0,00347166401469437	0,00343870019178242	0,00464288328178574
Detecter 18*-161Dy	0,00089188309927109	0,000570300772163461	0,0106832185995996	0,00316124752004041	0,00870585643482116	0,00586675714655398	0,00677827888512681	0,00939559812485364	0,00582554882032808	0,00588745679352487	0,00297962140682937	0,00213316982234115	0,00588570033408128	0	0,00944471953977962	0,00455174152808558	0,0180045594545152	1	0,0213384086653389	0,00543403172727585	0,0096647317700857	0,00380226389151401	0,00345572812336695	0,0107610687374703	0,00823074851966522	0,0038588766091558	0,00748626847677753	0,00801889634885662	0,00413020118105239	0,00555453468868258	0,00541804919147484	0,00591855067227111	0,00683442938920118
Detecter 19*-162Dy	0,00173976265501558	0,000481341229386826	0,00252728867128185	0,00218182513314743	0,00250522092190903	0,0119124647153821	0,00206446069975881	0,00283463117714685	0,00178137999680786	0,001687337867854	0,00139492155042188	0	0,002482553667508	0,000186219048048291	0,00203558807175295	0,000350371268286686	0,00265390216676726	0,0333138841531039	1	0,0104351271932902	0,0103858720221605	0,0100009421880307	0,00150310674196544	0,00305989595910302	0,00254776448636655	0,0021933689350565	0,00330628780153932	0,00259067496166397	0,00164640723234496	0,00247072410078703	0,00287770285233804	0,00260703013986093	0,00362792688719414
Detecter 20*-163Dy	0,00378641104688477	0,0107456312964412	0,0405442050113795	0,0144290862188789	0,0389940916723181	0,0366067713082342	0,0380029876209172	0,0464246944698704	0,0295920896386321	0,0378299269792887	0,0176192171593094	0,0148032712946483	0,0266357000180676	0	0,0232552111584742	0,0338094559688712	0,0279625231139057	0,0558881894029031	0,0806764498334677	1	0,0530479129578826	0,010906594069197	0,0130751464712179	0,0550232772841988	0,0337765499822369	0,0163051855335309	0,0369515595729152	0,038336657038828	0,0114423940818317	0,0231560517598188	0,0266031197957834	0,030786522480596	0,0305127311910711
Detecter 21*-164Dy	0,00817394072297065	0,00295168362539106	0,0226798824914878	0,00440124207405334	0,0190743533253721	0,0131982245544879	0,0162379600921899	0,0232772370687226	0,00960444988262417	0,00881598263752916	0,00609757713285753	0	0,01471007129569	0,00184391677299308	0,0123115653264667	0,00779120361120263	0,00123562047405252	0,0327430684987783	0,0256595552935597	0,124962308111847	1	0,0144622157748444	0,0120412127266757	0,0198745738527833	0,0123119060237317	0,016826169818352	0,0149464036974666	0,0162896944595471	0,0117995467361677	0,0140645016397255	0,0130738659660139	0,0201053075393662	0,0459099237770998
Detecter 22*-165Ho	0,000819027663691197	0,000729389300922265	0,00208879941199797	0,000700515470366678	0,00206651764068238	0,00132513528507397	0,0017466222197889	0,001962546887948	0,00289477098705551	0,00153243069988171	0,00137692964616394	0,000277418761837553	0,00146922217383725	0,000490879212186201	0,000403730646081574	0,000649879943143774	0,0011117053259197	0,000830328225972767	0	0,00298324680950074	0,00473252516787643	1	0,00196332372854074	0,00442378004093098	0,00217551204485541	0,00195662293553883	0,00216720464246098	0,00448870219205481	0,00168840881074157	0,00278580080493246	0,00244094526460651	0,00259912385660226	0,00217306006465747
Detecter 23*-166Er	0,00296113930325772	0,00260578318688139	0,00946510644447655	0,00352098743623298	0,00756704605458944	0,00671906533308941	0,00690410512111857	0,00726850939660663	0,00641446311745562	0,0284502674754507	0,00821487274680236	0,000591351182274085	0,00691044844414518	0,00153586891660245	0,00370977921280182	0,004186497160501	0,00220216546116892	0,00568257388096973	0	0,00347609902491816	0,00732617550321832	0,0148305767928153	1	0,0119257808761548	0,0150183638493702	0,00581521800870103	0,0108928916570585	0,00691137936695776	0,00561565748892072	0,0106011044437788	0,00745953234411991	0,00650187164176508	0,00755092379650774
Detecter 24*-167Er	0,00639494233385791	0,000970232621801655	0,00953459148657864	0,00681099256688401	0,00899653357751249	0,00883173998636839	0,00824218417090499	0,00893702525567637	0,00447281719209747	0,0059737335890932	0,00016512732101837	0	0,0102562392549463	0,00189120582280542	0,00267845038098284	0,00214033381381449	0,00460718513424963	0,00899783249778039	0,0012600154165224	0,00271751862201279	0,00859730339107883	0,00378105334079856	0,0696466823500828	1	0,0578265835335307	0,0115085471419477	0,0199403039394188	0,00553402505266605	0,00715026803468995	0,0125324084216937	0,00919963028944418	0,00966125846457536	0,0119375384418224
Detecter 25*-168Er	0,00147818946789286	0,00143775686993242	0,00747398639561392	0,000370995216753581	0,00586813782030827	0,00428888299480411	0,00578066092920158	0,00719849314473245	0,00550083623233015	0,00580165200938639	0,00627231460725431	0	0,00477025191709217	0,00037000083351257	0,00119311070090104	0,00406053394379515	0,00162031117987813	0,00427517755330034	0,0118669659285163	0,000541607742388008	0,00614414380828121	0,00145907184864101	0,00418249518725496	0,0155954033123363	1	0,00440638790601767	0,0109221567676237	0,00696624592919618	0,00360690077863585	0,00578175894504982	0,00591060886918165	0,00646791524036602	0,00775536385542377
Detecter 26*-169Tm	0,0013254842418126	0,00114037003933554	0,00227475843997384	0,00112870317248535	0,00230546846391097	0,00188942807752765	0,00140921978322935	0,00173789227592769	0,00179815653449224	0,00140368715536153	0,000905151824846889	0,00212164125076653	0,0024960997430739	0,001151696609504	0,000884947837172058	0,000620873927054173	0	0,00107974461977068	0,000194632502473967	0,00126565074819627	0,00369402953310665	0,000932692114781251	0,00211158373725275	0,00248174085031242	0,00706099740957815	1	0,00314557504278364	0,00259519869309593	0,00153960234908154	0,00254793905668727	0,00202195122786736	0,00286615371743321	0,00233330012146883
Detecter 27*-170Er	0,000906998199633224	0,000478761696893317	0,00238161249052547	0,000587665620766164	0,00221452613316233	0,00133732369879853	0,00182242547930173	0,00216045452625392	0,00187178659356885	0,00193670366542246	0,00194926071599806	0,00518872870222128	0,00226876356867093	0,000247018292968923	0,000601991827655504	0,00040831673663388	0	0,00127718373026128	0,000737879044449296	0,000440647614942798	0,00332291257329004	0,001505097447794	0,00146701185207457	0,00371941033103296	0,00400072548767516	0,00716207410086225	1	0,00249608695646773	0,00241183292506712	0,00242669579406681	0,00163788367729251	0,00244861419550549	0,00279581009107093
Detecter 28*-171Yb	0,00558773833285571	0,0038989929999647	0,00821397860032798	0,00339302358271789	0,00622002890285545	0,00811118577250444	0,00670730170088196	0,00738555651856109	0,00666671458005446	0,00422463122560583	0,00829907779102443	0,00332724989386705	0,00799515948861915	0,0342572809968201	0,00386420057141155	0	0,0012656265885909	0,00550487915638247	0,000625094838497789	0,00412377590574279	0,00704016717181466	0,00566345837683805	0,00510253008294288	0,00840059864758016	0,00773371355676874	0,00673477984793841	0,0283475871158374	1	0,0102043797325451	0,00806244739807787	0,00929784858175194	0,00892660871208534	0,0115807103325833
Detecter 29*-172Yb	0,00690521457876191	0,00447027622463663	0,00791414377827629	0,00646084387154498	0,00902064978153628	0,00859817897361745	0,00706921718273852	0,00858143920892083	0,00795202747314662	0,00823587271420094	0,0121075118560959	0,00338390066573403	0,00765445233030809	0,00524802132890574	0,0232792385430266	0,00643367885899141	0,00442207276234249	0,00589791869058727	0	0,00351228719557006	0,0105995753016942	0,00637714650114308	0,00691141465053597	0,0107837911037141	0,00563892319654542	0,00891206983748924	0,00851401305288238	0,0296681754248476	1	0,0148621007716332	0,00863625113337405	0,0109355346438367	0,0121065103035736
Detecter 30*-173Yb	0,00478726212611549	0,00481142531457173	0,00765683852792671	0,00571201318496164	0,010404229274595	0,00830391659144069	0,00994906825261862	0,00732000388020552	0,00738587392194276	0,00412425498819638	0,007489555864222	0,00387678287458009	0,00491923071198426	0,00150317923551844	0,00584292834813644	0,00763045242765253	0,00210694634532157	0,00554865240809393	0,00313965895642568	0	0,00953651566086704	0,00431285071702195	0,00919542352420811	0,0127569557429429	0,0173116526919661	0,00718893048915035	0,013838987160042	0,0126478019595409	0,0626929252062268	1	0,0151973851364065	0,0103848491811039	0,00918657101683551
Detecter 31*-174Yb	0,00211436250057072	0,00144651032372719	0,00785103625749117	0,000729995983941488	0,00844208725025068	0,00511481415355598	0,00559370326148417	0,00710476240672294	0,00387853136291434	0,0051640208121225	0,00569411467895158	4.4972e+09	0,00725257690133059	0,00108751963494063	0,00241811846733028	0,0546880907453608	0,00253502245732276	0,0030794654253772	1.8174e+09	0	0,00674309384587338	0,000165401384820887	0,00145536231143433	0,0081457167674824	0,0068251589407264	0,00882079707162819	0,00407788627936668	0,0109820102296696	0,0134975394271849	0,0387040281453545	1	0,00910738805377012	0,0133041563394874
Detecter 32*-175Lu	0,00419444988070803	0,00442052803281731	0,00699221384646484	0,00316002694808079	0,0077935303022232	0,0101543784252337	0,00499517844120482	0,00524552756970069	0,00591290949687621	0,00505641833048564	0,00160836417713582	0,00224812859984846	0,0069005480851662	0,00274788745180013	0,00236996486328822	0,00169719946544853	0,000825452400275939	0,00216684600000842	0	0,00400106343869543	0,00385944484317959	0,00244451825791742	0,00457974557028617	0,0065250096589423	0,00345766888128616	0,00428122681546818	0,00552501310239837	0,00601808783244455	0,00492225698549084	0,00791357539863645	0,00823264381666704	1	0,00547216717998904
Detecter 33*-176Yb	0,000349158376991546	0,00133901633872298	0,00370735581238222	0,00220077515854756	0,00441573315251441	0,00341384985039115	0,00361461073461705	0,00393863556119572	0,0029872469508939	0,00207734824459238	0,00692899126404575	0,000637341681145751	0,00366899822360629	0,00135236273334413	0,00172380785413727	0,00296025122625616	0,0347987198571473	0,000459712359592427	0,00215183801513588	0	0,00341408497298401	0,0023304892046971	0,00254855626626464	0,00459043026267066	0,00153542276227161	0,00292101528159416	0,00192273001856348	0,00395485354138987	0,00283343619397887	0,00501750882225786	0,0056631768661431	0,0153664722284916	1

## Sheet: Table S3 EMT panel
Isotope	Antigen	Phosphorylation sites	Clone	Catalog number	Vendor	Category	Conc. (μg/ml)	Initiator strand	Detection strand
Pr141	p-STAT5	pY694	47/STAT5	611965	BD	Signaling protein	0.5	Initiator 1	Detector 1*-141Pr
Nd142	p-PLCγ2	pY759	E9E9Y	50535BF	CST	Signaling protein	0.5	Initiator 2	Detector 2*-142Nd
Nd144	p-MEK	pS221	166F8	75262SF	CST	Signaling protein	0.5	Initiator 4	Detector 4*-144Nd
Nd145	p-cJUN	pS73	D47G9	77955SF	CST	Signaling protein	0.5	Initiator 5	Detector 5*-145Nd
Nd146	fibronectin		10/fibronectin	610078	BD	EMT phenotypical marker	0.5	Initiator 6	Detector 6*-146Nd
Sm147	EpCAM		G8.8	118201	Biolegend	EMT phenotypical marker	1	Initiator 7	Detector 7*-147Sm
Sm149	p-S6	pS235/236	D57.2.2E	4858BF	CST	Signaling protein	0.25	Initiator 9	Detector 9*-149Sm
Nd150	p-NFκB	pS529	K10-895.12.50	558393	BD	Signaling protein	0.5	Initiator 10	Detector 10*-150Nd
Eu151	p-p38	pT180/pY182	36/p38	612289	BD	Signaling protein	1	Initiator 11	Detector 11*-151Eu
Eu153	p-AKT	pS473	D9E	4060BF	CST	Signaling protein	0.25	Initiator 12	Detector 12*-153Eu
Sm154	p-ERK	pT202/pY204	20A	612359	BD	Signaling protein	0.5	Initiator 13	Detector 13*-154Sm
Gd155	vimentin		D21H3	5741BF	CST	EMT phenotypical marker	0.125	Initiator 14	Detector 14*-155Gd
Gd156	cyclin B1		GNS-11	554178	BD	Cell cycle marker	0.025	Initiator 15	Detector 15*-156Gd
Gd158	CK14		Poly9060	906004	Biolegend	EMT phenotypical marker	0.0125	Initiator 16	Detector 16*-158Gd
Gd160	β-catenin		E-5	sc-133256	Santa Cruz	EMT phenotypical marker	0.5	Initiator 17	Detector 17*-160Gd
Dy161	p-CDK1	pY15	44	612306	BD	Cell cycle marker	0.25	Initiator 18	Detector 18*-161Dy
Dy162	Zeb1		3G6	14-9741-82	Thermofisher	Transcription factor	0.5	Initiator 19	Detector 19*-162Dy
Dy163	p-p90RSK	pS380	D5D8	12032BF	CST	Signaling protein	0.5	Initiator 20	Detector 20*-163Dy
Ho165	Snail/Slug		poly	ab180714	Abcam	Transcription factor	0.25	Initiator 22	Detector 22*-165Ho
Er166	p-STAT3	pY705	4/p-STAT3	612357	BD	Signaling protein	1	Initiator 23	Detector 23*-166Er
Er167	p-JNK	pT183/Y185	G9	9255BF	CST	Signaling protein	1	Initiator 24	Detector 24*-167Er
Er168	p-HH3	pS28	HTA28	641002	Biolegend	Cell cycle marker	0.0125	Initiator 25	Detector 25*-168Er
Tm169	Smad4		D3R4N	46535BF	CST	Signaling protein	0.5	Initiator 26	Detector 26*-169Tm
Er170	p-RB	S807/811	D20B12	8516BF	CST	Cell cycle marker	0.5	Initiator 27	Detector 27*-170Er
Yb171	p-Smad2	pS465/467	E8F3R	18338BF	CST	Signaling protein	2.5	Initiator 28	Detector 28*-171Yb
Yb172	E-Cadherin		36/Ecadherin	610182	BD	EMT phenotypical marker	0.5	Initiator 29	Detector 29*-172Yb
Yb173	EGFR		EP38Y	ab272293	Abcam	Signaling protein	0.5	Initiator 30	Detector 30*-173Yb
Yb174	p-NFfκB	pS536	93H1	3033BF	CST	Signaling protein	1	Initiator 31	Detector 31*-174Yb
Lu175	Smad2/3		D7G7	8685BF	CST	Signaling protein	0.5	Initiator 32	Detector 32*-175Lu
Yb176	p-AKT	pT308	D25E6	80722SF	CST	Signaling protein	1.25	Initiator 33	Detector 33*-176Yb
Sm152	CD44		IM7	103002	Biolegend	EMT phenotypical marker	0.0625	Initiator 34	Detector 34*-152Sm

## Sheet: Table S4 TCR panel
Isotope	Antigen	Phosphorylation sites	Clone	Catalog number	Vendor	Category	Conc. (μg/ml)	Initiator strand	Detection strand
Pr141	p-STAT5	pY694	47/STAT5	611965	BD	Inflammation	0.5	Initiator 1	Detector 1*-141Pr
Nd142	p-PLCγ2	pY759	E9E9Y	50535BF	CST	Inflammation	0.5	Initiator 2	Detector 2*-142Nd
Nd143	p-CD28	pY191	E5B9Z	16399BF	CST	Canonical TCR pathways	0.5	Initiator 3	Detector 3*-143Nd
Nd144	p-MEK	pS221	166F8	75262SF	CST	Proliferation	0.5	Initiator 4	Detector 4*-144Nd
Nd145	p-cJUN	pS73	D47G9	77955SF	CST	Stress	0.5	Initiator 5	Detector 5*-145Nd
Nd146	cyclinE		HE12	4129BF	CST	Cell cycle marker	0.5	Initiator 6	Detector 6*-146Nd
Sm147	p-MAPKAPK2	pT334	27B7	3007BF	CST	Stress	0.5	Initiator 7	Detector 7*-147Sm
Sm149	p-S6	pS235/236	D57.2.2E	4858BF	CST	Proliferation	1	Initiator 9	Detector 9*-149Sm
Nd150	p-NFκB	pS529	K10-895.12.50	558393	BD	Inflammation	0.5	Initiator 10	Detector 10*-150Nd
Eu151	p-p38	pT180/pY182	36/p38	612289	BD	Stress	1	Initiator 11	Detector 11*-151Eu
Eu153	p-AKT	pS473	D9E	4060BF	CST	Growth	0.25	Initiator 12	Detector 12*-153Eu
Sm154	p-ERK	pT202/pY204	20A	612359	BD	Proliferation	0.5	Initiator 13	Detector 13*-154Sm
Gd155	p-PLCγ1	pY783	A17025A	612402	Biolegend	Canonical TCR pathways	0.125	Initiator 14	Detector 14*-155Gd
Gd156	cyclin B1		GNS-11	554178	BD	Cell cycle marker	0.0625	Initiator 15	Detector 15*-156Gd
Gd158	p-NFAT2	pS237	EPR2377(N)	ab240262	Abcam	Canonical TCR pathways	0.125	Initiator 16	Detector 16*-158Gd
Gd160	p-CD247	pY142	K25-407.69	K25-407.69	BD	Canonical TCR pathways	0.5	Initiator 17	Detector 17*-160Gd
Dy161	p-CDK1	pY15	44	612306	BD	Cell cycle marker	0.25	Initiator 18	Detector 18*-161Dy
Dy162	p-ZAP70/p-SYK	ZAP(pY139)/SYK(pY352)	17A	612575	BD	Canonical TCR pathways	0.5	Initiator 19	Detector 19*-162Dy
Dy163	p-p90RSK	pS380	D5D8	12032BF	CST	Proliferation	1	Initiator 20	Detector 20*-163Dy
Dy164	p-LAT	pY226	J96-1238.58.93	J96-1238.58.93	BD	Canonical TCR pathways	0.5	Initiator 21	Detector 21*-164Dy
Ho165	p-STAT1	pY701	4a	612233	BD	Inflammation	0.5	Initiator 22	Detector 22*-165Ho
Er166	p-STAT3	pY705	4/p-STAT3	612357	BD	Inflammation	1	Initiator 23	Detector 23*-166Er
Er167	p-JNK	pT183/Y185	G9	9255BF	CST	Stress	0.5	Initiator 24	Detector 24*-167Er
Er168	p-HH3	pS28	HTA28	641002	Biolegend	Cell cycle marker	0.0125	Initiator 25	Detector 25*-168Er
Er170	p-RB	S807/811	D20B12	8516BF	CST	Cell cycle marker	0.025	Initiator 27	Detector 27*-170Er
Yb171	p-Smad2	pS465/467	E8F3R	18338BF	CST	TGF-beta signaling	1.25	Initiator 28	Detector 28*-171Yb
Yb174	p-NFfκB	pS536	93H1	3033BF	CST	Inflammation	1	Initiator 31	Detector 31*-174Yb
Yb176	p-AKT	pT308	D25E6	80722SF	CST	Growth	1	Initiator 33	Detector 33*-176Yb
Nd148	p-SLP76	pY128	J141-668.36.58	558367	BD	Canonical TCR pathways	0.5	Initiator 35	Detector 35*-148Nd
Tb159	p-BTK/p-ITK	pY551	24a/BTK	558034	BD	Canonical TCR pathways	0.5	Initiator 36	Detector 36*-159Tb

## Sheet: Table S5 Kidney IMC panel
Isotope	Antigen	Phosphorylation sites	Clone	Catalog number	Vendor	Conc. (μg/ml)	Initiator strand	Branching strand	Detection strand (linear)	Detection strand (Branching)
Nd142	calbindin		D1I4Q	46343SF	CST	2	Initiator 2		Detector 2*-142Nd
Nd145	nephrin		Polyclonal	AF4269	R&D	2	Initiator 4	Branch 4*-5		Detector 5*-145Nd
Sm147	EpCAM		G8.8	118201	Biolegend	2	Initiator 7		Detector 7*-147Sm
Gd160	p-S6	pS235/236	D57.2.2E	4858BF	CST	2	Initiator 9	Branch 9*-17		Detector 17*-160Gd
Eu153	α-SMA		1A4	ab7817	Abcam	2	Initiator 12		Detector 12*-153Eu
Gd156	vimentin		D21H3	5741BF	CST	2	Initiator 14	Branch 14*-15		Detector 15*-156Gd
Gd158	uromodulin		Polyclonal	AF5144	R&D	0.8	Initiator 16		Detector 16*-158Gd
Dy161	COL1A1		E8F4L	81375SF	CST	2	Initiator 18		Detector 18*-161Dy
Dy162	fibronectin		10/fibronectin	610078	BD	2	Initiator 19		Detector 19*-162Dy
Dy163	agmatinase		Polyclonal	NBP1-82080	Novus	2	Initiator 20		Detector 20*-163Dy
Er166	CD31		WM59	303102	Biolegend	2	Initiator 21	Branch 21*-23		Detector 23*-166Er
Ho165	CD45		HI30	304002	Biolegend	2	Initiator 22		Detector 22*-165Ho
Pr141	E-Cadherin		36/Ecadherin	610182	BD	2	Initiator 29	Branch 29*-1		Detector 1*-141Pr
Sm152	ATP1A1		A19182B	604752	Biolegend	2	Initiator 34		Detector 34-Sm152
Tm169	PDGFR-β		PR7212	MAB1263	R&D	2	Initiator 35	Branch 35*-26		Detector 26*-169Tm
Tb159	claudin-1		EPRR18871	ab238949	Abcam	2	Initiator 36		Detector 36-Tb159
Er167	nestin		10C2	656802	Biolegend	2	Initiator 41	Branch 41*-24		Detector 24*-167Er
Nd143	aquaporin1		1/22	sc-32737	Santa Cruz	2	Initiator 42	Branch 42*-3		Detector 3*-143Nd
Lu175	aquaporin2		EPR21080	ab230170	Abcam	2	Initiator 46	Branch 46*-32		Detector 32*-175Lu
Yb176	renin		9	MA529523	ThermoFisher	2	Initiator 50	Branch 50*-33		Detector 33*-176Yb
